# Supplementary material for: Identification of Serum Metabolites as Prognostic Biomarkers Following Spinal Cord Injury: A Pilot Study
Source: Metabolites. 2023 Apr 28;13(5):605. doi: 10.3390/metabo13050605 (PMC10224260; doi:10.3390/metabo13050605)
Supplement: Supplementary file 1 [file metabolites-13-00605-s001.zip]

Archive with 1 entries (1 files):
- metabolites-2299068-supplementary.pdf
